# Supplementary material for: Chronic Cholecystitis of Dogs: Clinicopathologic Features and Relationship with Liver
Source: Animals (Basel). 2021 Nov 21;11(11):3324. doi: 10.3390/ani11113324 (PMC8614729; doi:10.3390/ani11113324)
Supplement: Supplementary file 1 [file animals-11-03324-s001.zip]

Archive with 1 entries (1 files):
- animals-1445841-supplementary.pdf
